# Supplementary material for: A Retrospective Comparative Analysis of Outcomes and Prognostic Factors in Adult and Pediatric Patients with Osteosarcoma
Source: Curr Oncol. 2021 Dec 12;28(6):5304–17. doi: 10.3390/curroncol28060443 (PMC8700626; doi:10.3390/curroncol28060443)
Supplement: Supplementary file 1 [file curroncol-28-00443-s001.zip]

Archive with 1 entries (1 files):
- curroncol-1435685-supplementary.pdf
